# Supplementary material for: Gene signature discovery and systematic validation across diverse clinical cohorts for TB prognosis and response to treatment
Source: PLoS Comput Biol. 2023 Jul 20;19(7):e1010770. doi: 10.1371/journal.pcbi.1010770 (PMC10393163; doi:10.1371/journal.pcbi.1010770)
Supplement: S1 Table — This is the complete version of Table 1. The first sheet contains TB-related datasets and used for training and validation analyses, along with accession IDs, platforms, and which disease comparisons each dataset was used in. The second sheet contains respiratory viral infection datasets for model validation. (XLSX) [file pcbi.1010770.s001.xlsx]

## Sheet: Training & validation datasets
Study	TB states	GEO/EMBL-EBI accession	GEO platform	Age	Country	Sample	HCs	LTBI	ATB	ODs	Tx	None	Total	Purpose	Comparisons
Cross-sectional study	TB disease	GSE19439	GPL6947	> 18 years	UK	Whole blood	12	17	13				42	Network model & ML training/testing	(ATB v HC); (ATB v LTBI); (LTBI v HC)
Cross-sectional study	TB disease	GSE19442	GPL6947	> 18 years	South Africa	Whole blood		31	20				51	Network model & ML training/testing	(ATB v LTBI)
Cross-sectional study	TB disease	GSE19444	GPL6947	> 18 years	UK	Whole blood	12	21	21				54	Network model & ML training/testing	(ATB v HC); (ATB v LTBI); (LTBI v HC)
Cross-sectional study	TB disease	GSE28623	GPL4133	16 - 54 years	The Gambia	Whole blood	37	25	46				108	Network model & ML training/testing	(ATB v HC); (ATB v LTBI); (LTBI v HC)
Cross-sectional study	TB disease	GSE29536	GPL6102	10 - 88 years	UK	Whole blood	6		9	395			410	Network model & ML training/testing	(ATB v HC); (ATB v SOJIA); (ATB v AHI Enrollment); (ATB v SLE); (ATB v other infection); (ATB v Other infection); (ATB v meliodosis)
Cross-sectional study	TB disease	GSE34608	GPL6480	17 - 73 years	Germany	Whole blood	18		8	18			44	Network model & ML training/testing	(ATB v HC); (ATB v OD)
Cross-sectional study	TB disease	GSE37250	GPL10558	> 17	Malawi	Whole blood		167	195	175			537	Network model & ML training/testing	HIV+ (ATB v LTBI); HIV+ (ATB v OD); HIV- (ATB v LTBI); HIV- (ATB v OD)
Cross-sectional study	TB disease	GSE39939	GPL10558	< 15 years	Kenya	Whole blood		14	79	64			157	Network model & ML training/testing	HIV+ (ATB v other disease); HIV- (ATB v LTBI); HIV- (ATB v other disease); HIV- (ATB v other disease (IGRA+)))
Cross-sectional study	TB disease	GSE39940	GPL10558	< 15 years	South Africa, Malawi	Whole blood		54	111	169			334	Network model & ML training/testing	HIV+ (ATB v OD); HIV- (ATB v LTBI); HIV- (ATB v OD)
Cross-sectional study	TB disease	GSE41055	GPL5175	< 15 years	Venezuela	Whole blood	9	9	9				27	Network model & ML training/testing	(ATB v HC); (ATB v LTBI); (LTBI v HC)
Cross-sectional study	TB disease	GSE42825	GPL10558	> 18 years	UK	Whole blood	23		8	11			42	Network model & ML training/testing	(ATB v HC); (ATB v Active sarcoidosis); (ATB v Non-active sarcoidosis)
Cross-sectional study	TB disease	GSE42826	GPL10558	> 18 years	UK	Whole blood	52		11	39			102	Network model & ML training/testing	(ATB v HC); (ATB v Non-active sarcoidosis); (ATB v Active Sarcoid); (ATB v lung cancer); (ATB v Pneumonia)
Cross-sectional study	TB disease	GSE42830	GPL10558	> 18 years	UK	Whole blood	38		16	41			95	Network model & ML training/testing	(ATB v HC); (ATB v lung cancer); (ATB v Active Sarcoid); (ATB v Non-active sarcoidosis); (ATB v Baseline)
Cross-sectional study	TB disease	GSE50834	GPL10558	30 - 40 years	South Africa	PBMCs	23		21				44	Network model & ML training/testing	(ATB v HC)
Cross-sectional study	Treatment	GSE56153	GPL6883	> 15 years	Indonesia	Whole blood	18		18			35	71	Network model & ML training/testing	(ATB v HC); (ATB v Treatment); (ATB v Recover)
Cross-sectional study	TB disease / Treatment	GSE54992	GPL570	18 - 68 years	China	PBMCs	6	6	27				39	Network model & ML training/testing	(ATB v HC); (ATB v LTBI); (ATB v TB patient after anti-tuberculosis treatment for 3 months); (ATB v TB patient after anti-tuberculosis treatment for 6 months); (LTBI v HC)
Cross-sectional study	Treatment	GSE62147	GPL6480	15 - 79 years	Germany	Whole blood			14	12		26	52 (28)	Network model & ML training/testing	(ATB v Tret)
Cross-sectional study	TB disease	GSE62525	GPL16951		Taiwan	PBMCs	14	14	14				42	Network model & ML training/testing	(ATB v HC); (ATB v LTBI); (LTBI v HC)
Cross-sectional study	TB disease	GSE69581	GPL10558	> 17 years	South Africa	Whole blood		25	15			10	50	Network model & ML training/testing	(ATB v LTBI)
Cross-sectional study	TB disease	GSE73408	GPL11532	12 - 18 years	US	Whole blood		35	35	39			109	Network model & ML training/testing	(ATB v LTBI); (ATB v OD)
Cross-sectional study	TB disease	GSE83456	GPL10558		UK	Whole blood	61		92	49			202	Network model & ML training/testing	(ATB v HC); (ATB v OD)
Cross-sectional study	TB disease	GSE84076	RNAseq	> 18 years	Brazil	Whole blood	12	16	8				36	Network model & ML training/testing	(ATB v HC); (ATB v LTBI); (LTBI v HC)
Cross-sectional study	TB disease	GSE101705	RNAseq	> 6 years	India	Whole blood		16	28				44	Network model & ML training/testing	(ATB v LTBI)
Cross-sectional study	Infection	GSE107993	RNAseq	16 - 84 years	UK	Whole blood	69	69					138	Network model & ML training/testing	(LTBI v HC)
Cross-sectional study	TB disease	GSE107994	RNAseq	16 - 84 years	UK	Whole blood	50	72	53				175	Network model & ML training/testing	(ATB v HC); (ATB v LTBI); (LTBI v HC)
Longitudinal study	Treatment	GSE40553	GPL10558	> 17 years	UK, South Africa	Whole blood					131		131	Network model & ML training/testing	(ATB v LTBI); (ATB v active TB 2 weeks post treatment); (ATB v active TB 2 months post treatment); (ATB v active TB 6 months post treatment); (ATB v TB 12 months post treatment)
Longitudinal study	Treatment	GSE31348, GSE36238	GPL570	18 - 65 years	South Africa	Whole blood					153		153	Network model & ML training/testing	(ATB v Week 1); (ATB v Week 2); (ATB v Week 4); (ATB v Week 26)
Longitudinal study	Infection	GSE116014	GPL10558	12 - 18 years	South Africa	Whole blood							85	ML validation
Longitudinal study	TB progression	GSE79362	RNAseq	12 - 18 years	South Africa	Whole blood							214	ML validation
Longitudinal study	TB progression	GSE94438	RNAseq	10 - 60 years	South Africa, Ethiopia, Uganda, The Gambia	Whole blood							418	ML validation
Longitudinal study	TB progression	GSE107995	RNAseq	16 - 84 years	UK	Whole blood							71	ML validation
Longitudinal study	TB progression	E-MTAB-6845	RNAseq		UK	PBMCs							108	ML validation
Longitudinal study	TB progression	GSE112104	RNAseq	>= 18 years	Brazil	PBMCs							71	ML validation
Longitudinal study	TB progression	GSE157657	RNAseq	16 - 84 years	UK	Whole blood							760	ML validation
Longitudinal study	Treatment	GSE89403	RNAseq		South Africa	Whole blood							367	ML validation
Longitudinal study	Treatment	GSE157657	RNAseq	16 - 84 years	UK	Whole blood							760	ML validation
Longitudinal study	Treatment	GSE67589	GPL570		South Africa	Whole blood							57	ML validation

## Sheet: Viral infection datasets
Dataset	GEO platform	Viruses	Country	Sample	Age	Purpose
GSE101702	GPL21185	Influenza	Australia, Canada, Germany	whole blood	17-90 years	ML validation
GSE103842	GPL10558	RSV	USA	whole blood	0-2 years	ML validation
GSE111368	GPL10558	Influenza	UK	whole blood	18-71 years	ML validation
GSE117827	GPL23126	Rhinovirus, RSV, Enterovirus, Coxsackievirus	USA	whole blood	0-11 years	ML validation
GSE17156	GPL571	Influenza, Rhinovirus, RSV	USA, UK	whole blood	>18 years	ML validation
GSE20346	GPL6947	Influenza	Australia	whole blood	21-75 years	ML validation
GSE21802	GPL6102	Influenza	Spain	whole blood	18-65 years	ML validation
GSE25504	GPL13667	Rhinovirus, CMV	UK	whole blood	0-1 year	ML validation
GSE38900	GPL10558, GPL6884	RSV, Rhinovirus, Influenza	USA, Finland	whole blood	0-2 years	ML validation
GSE40012	GPL6947	Influenza	Australia, Hong Kong	whole blood	22-75 years	ML validation
GSE4607	GPL570	Influenza, Rotavirus, Varicella	USA	whole blood	0-10 years	ML validation
GSE61754	GPL10558	Influenza	UK	whole blood	18-45 years	ML validation
GSE61821	GPL10558	Influenza, Other Viral	Singapore, Thailand, Indonesia, Vietnam	whole blood	5-73 years	ML validation
GSE6269	GPL96, GPL570, GPL2507	Influenza	USA	PBMC	0-18 years	ML validation
GSE66099	GPL570	Influenza, HSV, Adenovirus, BKV, CMV, HMPV, Parainfluenza	USA	whole blood	0-10 years	ML validation
GSE67059	GPL10558, GPL6947	Rhinovirus	USA, Finland, Spain	whole blood	0-2 years	ML validation
GSE68004	GPL10558	Adenovirus	USA	whole blood	0-16 years	ML validation
GSE68310	GPL10558	Influenza, Rhinovirus, Coronavirus, RSV, Enterovirus	USA	whole blood	18-49	ML validation
GSE73072	GPL14604	Influenza, Rhinovirus, RSV	USA	whole blood	18-41 years	ML validation
GSE77087	GPL10558	RSV	USA	whole blood	0-2 years	ML validation
